# Supplementary material for: Carbon Nanotube-Modified Nickel Hydroxide as Cathode Materials for High-Performance Li-S Batteries
Source: Nanomaterials (Basel). 2022 Mar 7;12(5):886. doi: 10.3390/nano12050886 (PMC8912414; doi:10.3390/nano12050886)
Supplement: Supplementary file 1 [file nanomaterials-12-00886-s001.zip]

Archive with 1 entries (1 files):
- nanomaterials-1518002-supplementary.pdf
